# Supplementary material for: Work-Related Factors and Their Influence on Body Mass Index: A Retrospective Cohort Study in the French Tertiary Sector
Source: J Clin Med. 2025 Oct 20;14(20):7399. doi: 10.3390/jcm14207399 (PMC12565228; doi:10.3390/jcm14207399)
Supplement: Supplementary file 1 [file jcm-14-07399-s001.zip]

Archive with 1 entries (1 files):
- jcm-3894780-supplementary.pdf
